# Supplementary material for: Neuromotor frailty phenotype and fall risk in geriatrics with knee osteoarthritis: a cross-sectional analysis of physical therapy performance and psychometric outcomes
Source: Front Med (Lausanne). 2026 Mar 23;13:1772639. doi: 10.3389/fmed.2026.1772639 (PMC13050852; doi:10.3389/fmed.2026.1772639)
Supplement: Supplementary file 1 [file Table_1.xlsx]

## Sheet: RawData
Age	BMI	Comorbidities	IPAQ_MET	FES_I	30s_CST	FSST	Gait_Speed	TUG	TUG_DT	FGA	SPPB	WOMAC	Group
78.31	30.1	3.48	765.78	32.19	9.67	11.55	0.78	18.34	15.87	16.96	5.96	65.98	Faller
74.53	27.42	1.36	1054.85	28.1	14.89	25.01	0.84	14.53	13.71	15.6	6.07	55.75	Faller
79.2	22.78	2.6	1115.67	30.12	9.87	18.91	1.05	13.36	23.1	19.7	8.43	49.53	Faller
84.41	29.96	2.95	1603.34	38.28	6.63	11.9	0.65	13.6	21.1	20.89	7.28	32.89	Faller
73.96	24.94	1.12	1309.12	36.72	9.9	18.5	0.88	15.05	15.72	12.58	7.13	60.69	Faller
73.96	31.76	2.06	823.7	27.67	9.83	20.37	0.73	10.23	25.04	9.98	9.68	78.28	Faller
84.75	25.58	-1.36	721.52	34.26	3.52	18.44	0.82	12.49	21.01	7.57	5.48	77.19	Faller
79.92	36.53	1.02	1163.4	38.26	10.4	6.34	1.06	8.33	16.87	18.75	7.83	56.49	Faller
72.55	26.18	1.85	587.45	23.43	9.94	10.99	0.85	14.42	9.98	11.07	6.53	55.07	Faller
78.58	28.23	0.78	1589.13	36.98	12.36	13.64	0.82	15.15	25.16	6.06	6.84	65.54	Faller
72.59	33.26	3.87	1381.91	29.6	15.36	14.6	0.55	11.82	13.5	18.18	8.73	51.2	Faller
72.58	24.2	0.58	857.94	37.15	13.48	18.43	0.96	17.88	12.69	28.22	7.2	63.91	Faller
76.79	30.66	1.65	462.58	28.98	9.84	15.99	0.94	9.64	21.14	16.3	7.25	68.45	Faller
63.96	35.45	2.26	1437.35	22.6	7.66	7.64	1.24	8.93	25.63	20.33	8.05	72.95	Faller
65.08	22.52	3.67	970.65	23.69	17.25	17.11	0.75	13.91	22.29	16.72	5.9	59.98	Faller
72	30.47	0.58	1400.46	33.95	10.7	18.38	0.85	16.33	19.69	15.86	5.19	58.97	Faller
69.32	30.81	3.37	500.31	35.25	10.58	18.1	0.86	18.21	19.78	20.71	4.88	52.38	Faller
77.22	33.12	2.13	816.56	28.12	10.48	20.97	1.12	11.9	20.6	14.94	3.5	52.88	Faller
69.94	24.17	1.07	1008.72	37.57	11.06	19.61	0.79	16.42	20.3	17.6	9.52	58.75	Faller
66.94	23.8	2.62	1021.99	23.48	10.17	17.54	0.87	13.13	18.79	17.86	4.79	64.55	Faller
84.07	31.97	2.33	864.01	33.25	9.05	14.62	0.93	12.74	18.23	13.14	6.11	69.89	Faller
74.01	30.97	1.47	1205.01	26.24	9.12	5.84	0.85	15.85	17.7	21.06	6.03	53.11	Faller
75.75	30.77	2.19	667.74	29.66	10.46	17.38	0.72	15.17	15.51	15.49	6.9	75.55	Faller
66.87	31.19	1.71	961.8	33.94	9.13	16.15	0.85	8.6	17.01	12.72	7.66	58.31	Faller
72.11	26.64	2.24	1045.29	28.38	8.69	16.51	1.02	17.6	12.53	18.89	7.73	60.75	Faller
76.01	30.68	2.83	1170.55	31.3	10.82	7.96	0.61	17.31	17.59	12.04	5.57	53.66	Faller
68.5	30.95	3.82	1233.22	39.82	9.88	9.04	0.84	11.4	14.77	16.46	6.19	37.27	Faller
77.59	26.49	0.79	649.62	30.12	14.46	20.82	0.67	14.41	14.4	16.28	6.87	69.6	Faller
71.77	37.93	4.41	519.48	38.77	3.64	14.79	1.05	14.7	18.47	21.51	6.07	68.16	Faller
73.61	31.76	0.02	1413.13	26.74	13.39	18.77	0.51	14.01	22.31	18.59	8.85	58.21	Faller
71.77	24.37	1.96	1112.67	36.9	13.79	15.16	0.7	11.63	20.81	16.21	7.18	61.61	Faller
86.37	32.57	2.75	769.17	42.48	5.14	15.17	0.89	11.27	12.92	20.23	7.54	66	Faller
75.27	25.33	2.42	1500.05	18.52	9.65	20.19	1.12	13.17	14.76	22.96	7.44	45.69	Faller
69.05	33.15	1.45	1043.82	28.77	9.58	12.16	0.8	16.7	20.88	18.99	8.2	55.79	Faller
80.24	34.79	1.9	1381.86	37.19	6.88	15.54	0.7	14.85	14.79	16.38	6.71	68.72	Faller
68.08	26.01	1.59	1028.51	32.41	8.52	12.46	1.18	12.16	17.19	10.07	4.5	48.7	Faller
76.59	33.93	1.49	1662.01	35.93	7.65	12.61	0.53	15.52	19.64	11.25	7.04	63.83	Faller
63.68	31.49	3.03	1564.94	29.96	15.11	13.3	0.38	4.86	14.83	14.87	5.47	47.7	Faller
67.44	33.3	2.5	927.93	34.18	12.98	16.23	0.9	16.63	18.23	13.42	5.65	65.52	Faller
76.52	38.07	1.37	1315.84	32.7	13.86	12.36	0.71	8.12	13.67	15.44	7.32	60.61	Faller
79.74	28.57	3.08	1212.17	40.81	12.42	21.94	0.61	12.18	15.99	16.6	8.3	45.17	Faller
76.37	26.31	2.45	1442.04	35.21	7.6	10.07	0.95	9.95	18.91	18.85	6.47	72.34	Faller
74.66	25.71	2.99	700.38	35.72	9.18	13.98	0.86	9.43	12.85	15.99	6.91	53.78	Faller
73.56	26.04	2.79	1225.1	31.13	11.82	12.58	0.7	16.67	19.29	18.65	8.99	53.04	Faller
66.55	29.31	1.23	1343.45	30.67	7.36	22.99	0.56	11.87	17.84	16.64	6.8	62.92	Faller
71.06	31.17	1.52	448.09	31.01	12.4	16.09	0.98	14.27	19.65	6.91	10.34	72.18	Faller
72.61	30.88	2.92	630.99	36.07	9.92	20.7	0.94	13.11	18.61	11.85	7.29	51.03	Faller
81.64	33.32	2.77	358.94	31.08	9.57	6.81	0.79	14.65	22.22	15.64	3.81	61.56	Faller
77.39	29.71	2.1	921.43	35.43	12.4	16.48	1.17	13.47	18.3	10.56	7.57	65.15	Faller
64.86	36.1	2.24	1235.11	46.36	11.7	19.92	0.6	9.47	16.54	19.19	7.01	67.73	Faller
77.28	28.48	3.49	1484.54	38.99	9.6	15.46	0.51	16.18	18.29	23.63	8.37	62.68	Faller
73.06	41.72	1.48	1030.6	31.66	13.56	20.89	0.68	11.79	19.62	22.14	7.45	57.37	Faller
71.32	32.43	2.71	1524.67	41.01	7.73	12.15	0.8	8.66	18.05	15.31	6.24	52.87	Faller
78.99	25.85	1.9	568.43	31.16	12.15	22.79	0.86	11.99	18.03	23.44	4.61	61.8	Faller
81.49	24.9	1.89	465.68	21.17	12.09	27.69	0.76	17.67	15.67	17.04	6.13	50.48	Faller
80.89	31.79	3.3	989.4	27.48	9.74	13	0.88	15.75	15.8	14.72	5.17	32.41	Faller
70.35	28.66	3.01	1129.12	22.2	11.39	12.55	0.57	12.22	13.45	13.4	5.57	65.23	Faller
73.51	32.82	2.99	996.66	31.5	7.28	23.03	1.09	12.22	23.44	14.89	7.32	69.79	Faller
77.32	31.75	3.52	349.97	33.77	12.95	23.72	0.8	12.3	13.96	14.48	8.94	37.87	Faller
81.16	29.33	2.14	978.73	43.92	10.06	12.12	1.03	19.36	15.7	17.14	7.03	51.09	Faller
72.5	25.9	2.85	592.46	35.66	9.18	12.69	0.88	14.37	15.62	17.09	4.65	67.01	Faller
74.24	22.94	1.79	1219.89	32.31	13.28	13.45	0.9	14.51	20.73	16.34	7.11	81.07	Faller
68.76	27.67	2.47	1123.57	38.73	8.71	7.59	0.92	16.28	16.96	18.41	8.23	61.16	Faller
68.23	33.45	1.98	708.34	20.11	6.87	9.94	0.9	13.95	21.85	22.01	5.53	53.84	Faller
74.76	27.98	1.74	1053.51	27.33	8.46	6.79	1.18	9.89	11.09	24.24	8.33	42.59	Non-Faller
77.39	22.88	2.23	846.44	29.97	14.54	7.76	1.32	10.04	13.98	15.7	8.56	57.68	Non-Faller
70.49	27.83	0.83	1224.83	18.87	9.23	10.76	1.09	10.34	10.6	11.95	7.33	38.1	Non-Faller
75.69	28.57	3.72	1611.3	31.81	17.77	11.87	1.19	10.42	19.64	24.18	9.54	36.61	Non-Faller
72.59	24.14	0.65	874.35	27.84	6.98	17.27	1.03	12.26	9.53	16.11	8.35	39.68	Non-Faller
67.72	27.77	0.44	1440.02	24.12	17.61	6.81	1.35	10.64	14.07	20.12	9.19	35.12	Non-Faller
72.59	27.43	2.79	1047.29	29.29	13.43	14.95	0.9	12.28	15.05	16.8	7.17	45.55	Non-Faller
78.27	23.24	2.43	947.57	37.37	12.56	10.03	1.42	10.32	14.39	14.58	7.87	60.1	Non-Faller
70.67	28.48	2.26	1207.99	27.06	11.3	10.7	1.04	10.7	12.57	22.8	9.66	47.49	Non-Faller
78.4	29.19	2.27	855.55	27.39	13.96	13.68	0.74	5.7	12.74	23.57	7.97	41.91	Non-Faller
58.19	31.01	1.63	1038.41	23.9	12.73	6.3	1.07	12.72	13.26	18.88	11.21	41.53	Non-Faller
74.81	30.91	0.76	793.79	21.97	15.94	12.48	0.9	11.35	12.69	11.82	7.92	29.21	Non-Faller
71.26	22.42	1.72	1994.64	30.26	13.16	11.59	1.22	12.92	16.06	18.99	8.89	52.91	Non-Faller
69.4	23.95	0.97	1262.02	21.94	13.26	12.93	0.91	3.53	19.84	22.28	9.98	43.6	Non-Faller
71.28	29.03	2.61	982.94	26.52	11.81	12.09	0.95	15.54	11.44	15.72	6.35	42.61	Non-Faller
61.24	29.02	1.5	1329.88	23.81	12.67	20.99	0.65	10.17	8.98	21.55	5.82	75.29	Non-Faller
69.78	29.03	0.83	1205.98	28.53	13.7	8.29	0.95	13.18	12.86	20.85	6.18	47.25	Non-Faller
72.56	40.68	1.33	1164.73	27.81	8.02	8.73	0.53	8.01	20.96	22.94	10.49	37.07	Non-Faller
77.98	29.22	2.05	1481.83	31.28	9.04	8.35	0.71	11.99	10.69	21.32	7.69	40.23	Non-Faller
68.34	31.19	1.09	1536.26	23.65	14.93	8.63	1.2	7.97	18.1	17.49	12.49	55.48	Non-Faller
66.93	30.56	0.83	1047.2	24.84	13.32	8.29	1.21	9.01	18.22	25.1	7.67	45.45	Non-Faller
68.42	29.5	1.89	1029.99	21.34	12.32	15.79	1.13	15.12	11.45	20.35	8.83	30.42	Non-Faller
75.26	26.13	1.89	1144.19	23.98	12.89	16.74	0.84	10.05	14.86	20.81	10.92	53.26	Non-Faller
72.43	29.88	1.14	374.58	28.03	13.81	8.56	1.03	11.04	18.07	17.63	11.64	37.88	Non-Faller
68.28	24.53	1.18	673.31	29.9	11.32	7.49	1.04	12.61	11.98	19.35	11.72	62.51	Non-Faller
73.32	26.4	1.87	1767.64	21.62	10.64	12.84	0.8	11.71	12.51	17.8	10.41	54.82	Non-Faller
71.31	25.53	0.21	1873.23	30.46	13.39	8.64	1.36	10.87	11.37	20.3	10.12	40.02	Non-Faller
75.52	27.51	0.25	1154.07	32.85	10.08	13.51	1.23	11.39	10.05	26.91	9.46	56.77	Non-Faller
67.45	35.31	0.93	1467.55	28.21	13.98	11.74	1	16.3	11.16	16.09	9.74	45.01	Non-Faller
69.26	20.71	1.43	1366.81	35.42	8.04	4.69	1.05	10.37	9.42	15.24	7.69	52.62	Non-Faller
68.95	29.63	1.95	2417.69	22.35	15.73	17.26	1.09	11	13.24	26.07	7.28	49.05	Non-Faller
63.77	21.6	3.11	1673.74	20.03	14.16	18.28	0.61	13.04	10.8	20.17	8.54	36.16	Non-Faller
72.27	25.58	2.49	1200.06	17.39	13.56	8.39	0.99	13.18	13.84	18.56	8.28	38.12	Non-Faller
72.1	31.03	1.49	885.81	33.55	15.6	9.32	0.9	13.37	8.41	24.55	7.84	54.34	Non-Faller
70.86	27.45	1.63	638.66	29.39	17.52	12.08	0.83	12.05	14.14	18.78	9.62	41.11	Non-Faller
69.71	23.47	0.65	1325.89	25.89	15.69	12.28	0.98	7.76	15.66	27.31	10.02	40.45	Non-Faller
64	24.73	1.63	961.44	27.55	7.66	13.61	1.42	14.45	7.08	23.28	8.68	35.1	Non-Faller
68.81	29.6	1.36	708.6	20.62	9.23	19.16	1.18	7.75	14.27	19.19	10.82	48.46	Non-Faller
69.18	24.68	1.96	1003.12	38.23	11.08	10.18	0.92	11.24	16.86	28.47	6.78	64.34	Non-Faller
66.96	27.98	0.83	837.96	26.8	12.91	7.63	1.16	8.69	9.46	18.78	8.24	34.01	Non-Faller
70.06	27.39	2.16	1889.24	26.71	14.29	5.25	1.34	10.36	18.21	23.51	7.43	44.59	Non-Faller
72.79	24.95	3.16	1583.39	29.75	10.79	7.91	1.24	11.3	14.4	21.95	5.66	58.04	Non-Faller
79.95	34.72	1.54	1245.6	28.54	13.36	10.77	1.06	11.29	10.99	25.47	8.41	43.59	Non-Faller
71.68	29.44	2.04	1810.57	27.27	10.71	18.27	0.91	11.53	12.96	26.38	8.35	48.74	Non-Faller
72.08	20.16	2.33	1278.01	22.27	11.11	8.78	1.19	14.4	14.83	21.02	10.88	34.06	Non-Faller
70.48	27.88	1.25	921.6	28.49	8.88	11.83	1.13	11.6	13.36	18.26	9.52	48.51	Non-Faller
61.57	24.92	1.87	1826.97	35.45	10.24	10.84	1.23	9.92	14.77	22.52	6.96	42.54	Non-Faller
70.71	30.21	1.66	1453.26	32.8	9.03	15.79	1.18	12.83	10.34	18.53	11.4	53.91	Non-Faller
71.13	24.46	1.74	854.79	34.03	10.09	21.28	1.27	13.38	13.65	27.97	10.43	55.86	Non-Faller
82.74	26.83	0.88	1176.36	23.64	15.8	8.73	0.93	7.55	8.84	21.38	9.44	69.44	Non-Faller
69.91	28.99	1.67	916.16	21.29	10.16	8.9	1.32	11.95	12.79	19.62	8.19	49.97	Non-Faller
72.3	30.25	2.14	723.58	25.55	20.24	15.19	1.09	12.2	10.39	21.55	7.06	47.51	Non-Faller
70.67	23.04	3.08	1600.3	26.44	14.22	13.71	1.48	9.79	10.9	16.18	7.97	46.24	Non-Faller
65.19	26.06	2.6	1973.64	31.56	13.35	18.49	0.9	13.83	16.88	17.5	10.22	40.94	Non-Faller
76.36	25.57	3.78	717.59	17.82	10.42	13.3	1.41	10.15	16.44	25.12	11.45	47.64	Non-Faller
74.47	24.95	0.88	1462.39	33.71	14.81	9.43	1.09	10.81	14.98	18.6	10.92	41.5	Non-Faller
74.66	33.39	2.51	1001.58	25.39	11.22	13.33	0.91	10.09	9.82	17.23	7.79	45.99	Non-Faller
66.45	28.64	1.83	1063.67	24.06	13.18	15.46	0.94	10.55	12.17	22.79	6.81	57.12	Non-Faller
77.62	22.83	3.81	1023.7	21.17	20.04	14.28	0.98	7.87	16.81	25.06	8.76	34.61	Non-Faller
64.07	30.43	0.84	920.57	18	12.56	12.99	1.13	7.04	13.56	23.43	5.81	55.4	Non-Faller
73.67	34.64	0.81	1267.05	30.23	16.07	15.29	1.15	14.35	20.17	24.4	9.04	57.12	Non-Faller
81.42	30.83	1.05	933.12	26.53	10.86	15.71	0.92	8.47	14.32	18.25	8.31	43.21	Non-Faller
66.06	21.92	-0.46	1351.32	19.8	12.74	16.58	1.04	8.12	13.71	15.92	7.82	23.8	Non-Faller
68.1	25.54	1.12	1229.55	19.78	17.82	13.57	1.5	5.32	12.19	26.17	6.08	38.47	Non-Faller

## Sheet: Metadata
Variable Name	Description	Unit	Data Type
Group	Participant group classification	Category	Categorical
Age	Age of participant in years	Years	Continuous
BMI	Body Mass Index in kg/m²	kg/m²	Continuous
Comorbidities	Number of reported comorbidities	Count	Continuous
IPAQ_MET	International Physical Activity Questionnaire score (MET-min/week)	MET-min/week	Continuous
FES_I	Falls Efficacy Scale–International (score out of 64)	Points	Continuous
30s_CST	30-Second Chair Stand Test (number of repetitions)	Repetitions	Continuous
FSST	Four Square Step Test time (seconds)	Seconds	Continuous
Gait_Speed	Gait speed measured over 10 meters (m/s)	m/s	Continuous
TUG	Timed Up and Go (seconds)	Seconds	Continuous
TUG_DT	Timed Up and Go – Dual Task (seconds)	Seconds	Continuous
FGA	Functional Gait Assessment (score out of 30)	Points	Continuous
SPPB	Short Physical Performance Battery (score out of 12)	Points	Continuous
WOMAC	Western Ontario and McMaster Universities Osteoarthritis Index (score out of 96)	Points	Continuous
